# Supplementary material for: Intra-individual variation of upper airway measurements based on computed tomography
Source: PLoS One. 2021 Nov 5;16(11):e0259739. doi: 10.1371/journal.pone.0259739 (PMC8570503; doi:10.1371/journal.pone.0259739)
Supplement: S1 File — (XLSX) [file pone.0259739.s001.xlsx]

## Sheet: Demographics
Demographics
Patient #	Age	Gender	Time between CTs
1	55	F	3 m
2	18	F	6 m
3	57	F	6 m
4	50	M	4 m
5	34	F	4 m
6	62	M	6 m
7	69	M	6 m
8	42	M	3 m
9	43	M	4 m
10	30	M	6 m

## Sheet: Measurements CT1
Measurements
Patient #	Volume (mm³)	Z length (mm)	Surface area (no caps) (mm²)	Surface area (closed) (mm²)	minCSA (mm²)	Lat minCSA (mm)	AP minCSA (mm)	MeanCSA (mm²)	Airway uniformity	Sphericity
	Total airway
1	5576.9	62	3612.3	4176.7	38.2	12.6	3.3	89.95	0.42468	0.364121
2	15744.5	54.9	6876.6	7580.1	166.7	21.1	12.9	286.785	0.581272	0.40077
3	16860.7	55.2	6081.3	6967.7	174.7	29.6	10.3	305.447	0.571948	0.456364
4	21372.2	91	9523	10337.4	108.1	20	4.7	234.859	0.460275	0.360279
5	12622.7	52.1	5144.6	5853	66.5	15.2	6.8	242.278	0.274478	0.447927
6	8946.2	57.5	3892.7	4315.6	78.6	15.7	6.6	155.586	0.505187	0.482913
7	17381.5	67.4	7179.4	8030.6	11.1	5.8	2	257.886	0.0430423	0.404074
8	8841.9	76.2	4683.8	5319.1	40.5	9	3.8	116.035	0.349031	0.388755
9	10821.4	77.1	4910.9	5592	68.9	14.8	6.7	140.355	0.490897	0.423096
10	7865.4	69.2	3816.4	4397.3	52.5	13.1	7.6	113.662	0.461896	0.434956
	Velopharynx
1	2924.9	33.9	2001.9	2457.2	38.2	12.6	3.3	86.2802	0.442743	0.402517
2	8728.4	26.9	3740	4373.5	229.6	22.4	11.8	324.476	0.707603	0.468754
3	9453.2	30.8	3401.7	4322.3	230.8	26.3	7.2	306.922	0.751982	0.500213
4	7750.9	37.5	3590.5	4399.3	108.1	20	4.7	206.691	0.523004	0.430529
5	5049.6	24.5	2296.7	2971.6	66.5	15.2	6.8	206.106	0.322649	0.478996
6	4473.5	32.6	2177	2678	78.6	15.7	6.6	137.224	0.572786	0.490274
7	5310.1	29.2	2850	3702.3	11.1	5.8	2	181.853	0.0610384	0.397571
8	4113.3	45.9	1942.6	2458.8	40.5	9	3.8	89.6144	0.451936	0.504918
9	5283.6	39.8	2598.4	3193.9	88	19.3	4.5	132.754	0.662881	0.459321
10	4868.3	34.3	2016.5	2444.9	83.3	20.3	4	141.933	0.586897	0.568165
	Oropharynx
1	647.4	7.9	313.3	485.7	81.3	16.1	6.4	81.9494	0.992076	0.745128
2	1127.6	5.5	501.6	937	170.2	20.4	12.7	205.018	0.83017	0.559132
3	1546.1	5.1	435.5	1035.3	295	35.5	11.2	303.157	0.973094	0.624563
4	4644.1	18.1	1824.8	2360.3	219	25.3	11.3	256.58	0.853535	0.570319
5	1219.1	5.8	416.3	821.1	166.8	15.6	10.1	210.19	0.793569	0.672121
6	1655.3	7.5	493	935.9	202.5	23	12.3	220.707	0.917507	0.723057
7	3330.2	10.3	982.1	1600.4	305.3	35.1	16.3	323.32	0.944265	0.673859
8	507.9	5.9	236.1	411.9	71.9	12.6	8.6	86.0847	0.835223	0.747385
9	1580.2	8.6	491.6	849.9	176.2	22.1	10.6	183.744	0.958942	0.771953
10	815.5	9.1	375.4	548.1	77.9	13.1	9.9	89.6154	0.86927	0.770147
	Tongue base region
1	726.9	7.9	358.5	521.9	77.8	19	4.7	92.0127	0.845536	0.749112
2	1006.2	5.5	410.6	785.3	166.7	21.1	12.9	182.945	0.911201	0.618355
3	1656.1	5.1	433.3	1075.3	306.2	32.5	12.6	324.725	0.94295	0.629524
4	3855.4	18.1	1205.5	1636.6	197.5	25.1	12.7	213.006	0.927206	0.726532
5	1598.4	5.8	455.7	1001.3	239.3	20.7	14.2	275.586	0.868331	0.660253
6	1444.7	7.5	419.2	808	184.9	19.7	13.4	192.627	0.959888	0.764876
7	3197.8	10.3	878.5	1515	303.6	33.3	13.8	310.466	0.977885	0.69285
8	756.1	5.9	286.1	532.3	104.9	15.7	10.6	128.153	0.818556	0.754016
9	1349.9	8.6	448.7	757.1	126.8	17.1	12.9	156.965	0.807823	0.780187
10	541.4	9.1	356.8	492.9	52.5	13.1	7.6	59.4945	0.882434	0.651735
	Epiglottis region
1	1277.7	12.3	938.6	1210.2	60.8	12.7	4.3	103.878	0.585302	0.470522
2	4882.3	17	2224.4	2757.4	198.2	24.8	9.4	287.194	0.690126	0.50474
3	4205.3	14.2	1810.8	2407	174.7	29.6	10.3	296.148	0.589908	0.523447
4	5121.8	17.3	2902.2	3483.5	158.2	16.9	7.6	296.058	0.534355	0.412493
5	4755.6	16	1975.9	2483.6	168.2	25.1	9.9	297.225	0.565901	0.550646
6	1372.7	9.9	803.5	1152.1	110.2	20.4	9.2	138.657	0.794769	0.518455
7	5543.4	17.6	2468.8	3090	212.1	25.7	15.2	314.966	0.673406	0.490204
8	3464.6	18.5	2219	2551.4	54.6	11.9	5.9	187.276	0.291549	0.433985
9	2607.7	20.1	1372.2	1757.9	68.9	14.8	6.7	129.736	0.531077	0.521189
10	1640.2	16.7	1067.7	1375.2	53.8	15.3	4.8	98.2156	0.547775	0.489083

## Sheet: Measurements CT2
Measurements
Patient #	Volume (mm³)	Z length (mm)	Surface area (no caps) (mm²)	Surface area (closed) (mm²)	minCSA (mm²)	Lat minCSA (mm)	AP minCSA (mm)	MeanCSA (mm²)	Airway uniformity	Sphericity
	Total airway
1	7164.3	56.6	3725.4	4275.5	78.4	17.8	5.6	126.578	0.619382	0.420352
2	15258.9	54.3	4909.5	5956.7	133	20.5	10.4	281.011	0.473291	0.499452
3	16227.9	57.5	6469.2	7362.5	161.3	31.5	8.5	282.224	0.571531	0.421018
4	25234.3	90.7	10072.8	10970.7	130.9	21.4	5.7	278.217	0.470496	0.379237
5	7370.4	56.1	3695.4	4195.5	37.9	9.7	5.2	131.38	0.288477	0.436544
6	6866.6	61	3642.6	4057.7	47.9	10.6	5.4	112.567	0.425524	0.430558
7	13194.9	66	6310.4	7093	13.5	5.3	2.7	199.923	0.0675261	0.380708
8	10310.4	77.6	4983.8	5637.7	62.3	13.5	6.2	132.866	0.468894	0.406349
9	11428.8	79.6	5796.5	7450	56.8	13.8	6.1	143.578	0.395604	0.329353
10	11502.2	60.1	5523.4	6405.7	89.4	18.7	5.5	191.384	0.467123	0.384685
	Velopharynx
1	3963	32.1	2077	2617.1	78.4	17.8	5.6	123.458	0.635034	0.46275
2	8820.7	26.3	2513.9	3296.1	176.6	20.1	14.3	335.388	0.526555	0.626353
3	9533.2	31.9	3672.7	4556	218	25	7.8	298.846	0.729472	0.477228
4	8335.3	35.7	3558.1	4429.2	130.9	21.4	5.7	233.482	0.560643	0.448855
5	3104.3	27.7	1500	1915.9	37.9	9.7	5.2	112.069	0.338186	0.537139
6	3485.3	33.2	1910.2	2297.6	60.6	14.6	5.2	104.979	0.577259	0.483842
7	4350.7	30	2658.4	3425.4	13.5	5.3	2.7	145.023	0.0930885	0.376252
8	4591.5	39.5	1861.2	2412	74.3	12.8	6.5	116.241	0.639192	0.553873
9	5486.5	39.1	3036.7	3693.6	80.2	20.3	3.3	140.32	0.571552	0.407284
10	5529.3	28.4	2794.2	3346.9	95.6	24.6	3.2	194.694	0.491028	0.451809
	Oropharynx
1	981.7	6.5	383.8	687.5	146.3	23.9	8.5	151.031	0.968677	0.694807
2	884.8	6.1	399.2	703.9	133	20.5	10.4	145.049	0.91693	0.633194
3	1373.5	5.1	396.7	936.6	266.1	30.9	10.9	269.314	0.988067	0.637993
4	5756	18.5	1945.3	2595.2	291.2	29.2	14.3	311.135	0.935928	0.598495
5	823.2	7.1	366	576.5	77.5	9.7	7.4	115.944	0.668428	0.736809
6	835.8	5.7	363.8	654	136.7	24.3	9.4	146.632	0.932268	0.656107
7	2253	8.9	800.2	1280.6	227.2	33.6	15.6	253.146	0.897506	0.649
8	846.7	9.5	382	557.9	82.9	14.5	9.3	89.1263	0.930141	0.775796
9	1863.7	9.9	593.2	950.5	170.9	22.4	9.3	188.253	0.907823	0.770518
10	1178.5	7.9	544.3	827.7	106.3	22.2	8.8	149.177	0.712575	0.651875
	Tongue base region
1	895.9	6.5	366.5	635.9	125.7	20.1	9.7	137.831	0.911988	0.706754
2	924.2	6.1	386.6	684.2	133.4	20.5	10.5	151.508	0.88048	0.670623
3	1369.4	5.1	389.2	939	265.1	30.5	10.6	268.51	0.987301	0.635095
4	4810	18.5	1353.2	1886.1	236.7	24.8	15.8	260	0.910385	0.730605
5	1249.1	7.1	430	768.6	136.6	15.5	11.4	175.93	0.776447	0.729763
6	712.4	5.7	309.1	563.5	121.4	16.9	9.4	124.982	0.971336	0.684552
7	2216.8	8.9	665.2	1183.7	244.5	30	13.3	249.079	0.981618	0.694587
8	1164.3	9.5	444.6	682.7	93.8	15.1	9.2	122.558	0.765353	0.783966
9	1538.7	9.9	532.2	823.9	111.1	16.9	11.7	155.424	0.714818	0.78231
10	845.1	7.9	509.1	724.7	95.6	21.7	4.5	106.975	0.893669	0.596483
	Epiglottis region
1	1323.7	11.5	898.1	1188.9	88.5	21.9	5	115.104	0.768868	0.490379
2	4629.2	15.8	1609.8	2208.7	164.9	23.1	8.8	292.987	0.562823	0.60816
3	3951.8	15.4	2010.6	2577.7	161.3	31.5	8.5	256.61	0.628579	0.468938
4	6333	18	3216.2	3856.8	199.3	18.4	8	351.833	0.566461	0.429204
5	2193.8	14.2	1399.4	1760.8	71.1	20.5	4.5	154.493	0.460215	0.463702
6	1833.1	16.4	1059.5	1361.9	47.9	10.6	5.4	111.774	0.428542	0.531859
7	4374.4	18.2	2186.6	2689	140.7	14.4	11.1	240.352	0.585392	0.48103
8	3707.9	19.1	2296	2626	62.3	13.5	6.2	194.131	0.320918	0.441172
9	2539.9	20.7	1634.4	1980	56.8	13.8	6.1	122.7	0.462916	0.45467
10	3949.3	15.9	1675.8	2288.8	89.4	18.7	5.5	248.384	0.359927	0.527906

## Sheet: Inter-observer reliability
Measurements
Patient #	CT scan	Volume (mm³)	Z length (mm)	Surface area (no caps) (mm²)	Surface area (closed) (mm²)	minCSA (mm²)	Lat minCSA (mm)	AP minCSA (mm)	MeanCSA (mm²)	Airway uniformity	Sphericity
		Total airway
4	CT1	21062.7	89.9	9366.1	10136.5	108.1	20	4.8	234.29	0.461393	0.363864
5	CT1	12905.9	52.5	5155.3	5886.1	78.1	15.9	6.1	245.827	0.317704	0.452045
5	CT2	7557.8	55.5	3746	4265.5	37.83	9.7	5.2	136.177	0.277801	0.436628
9	CT2	10704.9	77.3	5469.5	6744.9	56.9	13.9	6.1	138.485	0.410874	0.348255
9	CT1	10672.7	77.5	4456.9	5119.1	68.7	14.7	6.9	137.712	0.498866	0.457938
		Velopharynx
4	CT1	7286.5	36.3	3422.6	4127.5	108.1	20	4.8	200.73	0.538534	0.440362
5	CT1	5400	25.2	2321.2	3005.9	78.1	15.9	6.1	214.286	0.364467	0.49519
5	CT2	3298.3	27.9	1554.3	1990.7	37.83	9.7	5.2	118.219	0.32	0.538276
9	CT2	4719.1	36.6	2686.8	3189.4	80.5	19.1	3.4	128.937	0.624335	0.426594
9	CT1	5433.3	40.8	2463.4	3041.4	88.1	19.5	4.5	133.169	0.661565	0.49142
		Oropharynx
4	CT1	4535.1	17.7	1794.5	2331.3	218.9	23.9	11.5	256.22	0.854343	0.568343
5	CT1	1261.6	6	442	838.6	165.6	15.4	9.9	210.267	0.787571	0.673303
5	CT2	815	6.1	361.4	573	78	9.7	7.3	133.607	0.583804	0.736379
9	CT2	1906.5	10.2	615.2	967.2	166.3	24	8.4	186.912	0.889725	0.768763
9	CT1	1582.3	8.6	483.7	844.1	177.6	22.6	10.9	183.988	0.965278	0.777946
		Tongue base region
4	CT1	3776.5	17.7	1174.4	1606	197.5	24.6	13.7	213.362	0.925659	0.730239
5	CT1	1662.6	6	478.1	1019.2	236.9	21.1	13.9	277.1	0.854926	0.665912
5	CT2	1225.6	6.1	422.3	762.5	136.77	16	11.2	200.918	0.680725	0.726346
9	CT2	1588.8	10.2	561.9	841	104.4	16.7	10.4	155.765	0.670242	0.78295
9	CT1	1320.3	8.6	456.6	751.2	118	17	12.9	153.523	0.768613	0.774777
		Epiglottis region
4	CT1	5464.6	18.2	2974.6	3562.3	157.8	17	7.8	300.253	0.525557	0.421172
5	CT1	4581.7	15.3	1914	2426.2	172.6	25.2	10.3	299.458	0.576376	0.549847
5	CT2	2218.9	15.4	1408	1771.2	73.7	22.5	5.8	144.084	0.511506	0.464489
9	CT2	2490.5	20.3	1605.6	1935.4	56.9	13.9	6.1	122.685	0.46379	0.459097
9	CT1	2336.8	19.5	1053.2	1422.4	68.7	14.7	6.9	119.836	0.573284	0.598701
